# Supplementary material for: Red pigments in autumn leaves of Norway maple do not offer significant photoprotection but coincide with stress symptoms
Source: Tree Physiol. 2023 Jan 30;43(5):751–68. doi: 10.1093/treephys/tpad010 (PMC10177003; doi:10.1093/treephys/tpad010)
Supplement: Mattila2022_SI_v4_tpad010 [file mattila2022_si_v4_tpad010.zip]

Archive with 1 entries (1 files):
- Mattila2022_SI_v4_tpad010.docx
